# Supplementary material for: Clinical Symptom Resolution Following PCR-Guided vs. Culture and Susceptibility-Guided Management of Complicated UTI: How Time-To-Antibiotic Start and Antibiotic Appropriateness Mediate the Benefit of Multiplex PCR—An Ad Hoc Analysis of NCT06996301
Source: Diagnostics (Basel). 2025 Dec 6;15(24):3107. doi: 10.3390/diagnostics15243107 (PMC12731546; doi:10.3390/diagnostics15243107)
Supplement: Supplementary file 1 [file diagnostics-15-03107-s001.zip]

Archive with 1 entries (1 files):
- diagnostics-4020872-supplementary.pdf
